# Supplementary material for: Remote Performance Modulation of Ultrafiltration Membranes by Magnetically and Thermally Responsive Polymer Chains
Source: Membranes (Basel). 2021 May 4;11(5):340. doi: 10.3390/membranes11050340 (PMC8147820; doi:10.3390/membranes11050340)
Supplement: Supplementary file 1 [file membranes-11-00340-s001.zip]

Archive with 1 entries (1 files):
- membranes-1176799-supplementary.pdf
